# Supplementary material for: Evaluation of VIDAS® Diagnostic Assay Prototypes Detecting Dengue Virus NS1 Antigen and Anti-Dengue Virus IgM and IgG Antibodies
Source: Diagnostics (Basel). 2021 Jul 7;11(7):1228. doi: 10.3390/diagnostics11071228 (PMC8307080; doi:10.3390/diagnostics11071228)
Supplement: Supplementary file 1 [file diagnostics-11-01228-s001.zip]

Archive with 1 entries (1 files):
- diagnostics-1265891-SI.pdf
